# Supplementary material for: Cation Composition Influences the Toxicity of Salinity to Freshwater Biota
Source: Int J Environ Res Public Health. 2023 Jan 18;20(3):1741. doi: 10.3390/ijerph20031741 (PMC9914514; doi:10.3390/ijerph20031741)
Supplement: Supplementary file 1 [file ijerph-20-01741-s001.zip]

Archive with 1 entries (1 files):
- ijerph-2158727-supplementary.pdf
